# Supplementary material for: Exploration of the typical features of tubulovillous adenoma using in-depth quantitative proteomics analysis
Source: Bioengineered. 2021 Sep 29;12(1):6831–43. doi: 10.1080/21655979.2021.1971036 (PMC8806592; doi:10.1080/21655979.2021.1971036)
Supplement: Supplemental Material [file KBIE_A_1971036_SM7445.zip]

Archive with 6 entries (5 files):
- supplementary/
- supplementary/Figure S1.tif
- supplementary/Figure S2.tif
- supplementary/Figure S3.tif
- supplementary/Supplementary file 1.xlsx
- supplementary/Table S1.docx
