# Supplementary material for: Exploration of the typical features of tubulovillous adenoma using in-depth quantitative proteomics analysis
Source: Bioengineered. 2021 Sep 29;12(1):6831–43. doi: 10.1080/21655979.2021.1971036 (PMC8806592; doi:10.1080/21655979.2021.1971036)
Supplement: Supplemental Material [file KBIE_A_1971036_SM7445.zip › supplementary/Supplementary file 1.xlsx]

## Sheet: C6-highly expressed proteins 
Cluster6	129	128	127	130
MRPS16	96.4	102.8	157.9	111.6
ACSL5	81.7	71.1	144.2	101.6
MIPEP	88.1	105.2	158.2	111.4
MRPS5	90.8	107	155.5	109.2
LLPH	80.6	111.9	162.7	114.3
SLC40A1	100.6	93.7	156.3	109.9
MRPL37	101.3	98.3	157.6	110.6
TEFM	93.5	98.1	159.8	112.1
MRPS7	93.4	107.9	157.5	110.4
RTN3	97.5	99.3	161.1	112.9
OCIAD1	95.7	93.6	157.4	110.1
COQ5	104.5	92.1	150.9	105.4
FARS2	104.8	102.6	148.7	103.8
HIST1H1B	104	98.1	154.5	107.8
MRPL4	94.4	104.1	158.8	110.7
FASTKD2	99.5	101.7	154.1	107.4
THSD4	108.7	97.6	162.7	113.4
MRPS9	102	101.2	156.8	108.7
MRPL9	102.9	105.7	154.6	107
PTCD3	92.4	106.3	159.6	109.8
MRPL38	100.7	108.6	156.1	106.9
SCCPDH	100.1	84.8	158.4	108
UQCRQ	107.9	85.6	163.4	111.2
FXC1	94.5	106	153	103.9
MRPS28	39	43.8	64.3	43.7
UQCRH	107.2	101.8	152.7	103.6
TRMT61B	93.3	102.4	164.9	111.8
GHITM	104.8	101	153.3	103.9
ACAD9	102.1	100.3	157.5	106.7
C19orf70	108	74.3	163	110.3
LACTB	105.3	91.3	151.3	102.3
MRPS22	97.8	105.5	157.1	105.8
MRPS25	95.3	100.2	159.7	107.1
MRPL23	102	102	163	108.5
PET112	105	110.6	158.9	105.6
MRPL15	92.4	106.8	161.3	107
MRPL13	98.8	108.2	161	106.3
MRPL45	99.2	104.7	159.8	105.4
MTPAP	84	98.7	157.4	103.5
CDS1	104.4	102.8	156.8	103.2
MRPL44	85.8	102.8	162.7	107
ZDHHC17	106.7	84	182.5	119.7
MRM1	89.1	115.5	168.8	110.5
MCAT	96.4	113.7	162.7	106.4
SFXN2	85.6	100.4	151.6	99
MRPL16	108.4	101.9	158	103.2
MRPS31	100.7	108.8	155.5	101.3
ACSS1	83	109.6	158.9	103.5
UQCRB	87.3	74.2	124.7	81.1
SPG7	101.6	89.6	158.7	102.8
MRPS2	97	97.6	163.8	106.1
COQ6	107.5	101.7	154.7	100.1
MRPS33	93.7	101.2	160.8	103.9
SRD5A3	84.4	95.1	161.9	104.5
SLC12A2	68.1	93.4	155.3	100
ACOT9	101.2	101.7	167.7	108
MRPL3	91.1	103.4	165.6	106.5
DUOX2	76.7	87.1	165.7	106.4
DAP3	92.6	103.5	166.6	106.9
RAB25	99.1	96.7	151.6	97.1
GTPBP3	84.6	107	172.2	110.3
ITGA6	98.2	96	144.8	92.7
PDK3	98.2	100.6	167	106.8
C2orf47	95.5	81.9	170.2	108.8
COX16	96	92	170.5	109
THNSL1	98.7	109.7	158.6	101.3
ODF2	113.8	87.5	177.1	112.7
SYTL1	88.8	107	151.9	96.6
UQCRC2	110.6	101.5	159.5	101.4
MRPL28	91.7	101.8	165.1	104.7
TIMM9	95.7	88.2	167.9	106.5
WBSCR16	96.7	111.6	166.2	105.4
PMPCA	86.1	106.3	168.5	106.4
OMA1	93.1	92.4	165.9	103.9
MRPS27	94.4	100.9	164.7	103
MRPL22	99.8	111.3	163.2	102
KIAA0391	87.3	111.9	159.1	98.9
UQCRFS1	109.9	102.8	156.4	97.2
TFAM	89.8	94.8	159.5	99
COQ3	105.2	84.1	160.1	99.3
MRPS23	86.4	111.8	169.5	104.8
MRPS30	93.4	106.5	164.5	101.7
DLAT	102	93.3	168.2	103.8
MRPS6	86.8	112.2	162	99.6
MRPS12	87.9	108.9	162.6	99.9
SLC25A11	66.4	56.8	106.3	65
CCPG1	91.5	111	187.2	114.5
TIMM10	87.9	96.6	169.8	103.5
MTIF2	88.7	113.9	166.6	101.5
PET100	104.7	96	166	101.1
ERAL1	102	106.2	168.7	102.6
OCIAD2	71	82.2	171.1	104
NDUFA4	83	86.3	170	103.1
L2HGDH	94.1	100.2	166.1	100.6
OGDH	76.9	76.2	118.6	71.7
AFG3L2	105.6	82	167.9	100.9
NDUFA11	112.5	111.8	161.9	97.2
PRDX3	98.5	84.1	172.9	103.7
GTPBP10	89	109.3	168.3	101
ICT1	91.3	113.8	165.4	99.3
SELRC1	73.7	114.4	169.8	101.6
MTFP1	102.9	80.4	175.9	105
MRPS34	101.9	93	173.1	103.3
NOA1	104.6	95.7	172.5	102.8
MLLT3	89.9	116.6	178.9	106.5
SCO1	100.5	89.4	167.3	99.5
MRPL39	90.9	104.9	169.4	100.5
MRPS18A	87.7	104.4	171.3	101.6
ADCK3	96.9	94.8	165.6	98.1
MRPL53	96.1	114.1	162.6	96.2
MRPL34	83.9	117	167.9	99
SLIRP	81.2	114	172	101.3
ATP5I	112.4	88.1	166.8	98.3
MRPL24	92.6	100	170	99.4
OXNAD1	104.6	116.6	165.7	96.3
GADD45GIP1	90.3	107.5	171.3	99.4
PDHX	103.2	107.5	165.4	95.8
ATP5B	115.6	103.7	163.5	94.5
TSPO	82.8	70.5	172.7	99.6
CPT2	110.5	107.1	163.3	93.9
HIST1H4A	63.1	55.9	121.3	69.7
HSPA9	86	118.2	169.8	97.5
ATP5S	97.5	82.3	167.3	96
MUC5AC	55.1	65.2	115.8	66.5
MRPL19	93.4	105.6	169.8	97.3
MRPL47	93.1	101.4	172.6	99
TTC19	93.6	114.1	165.5	94.7
DLST	103.7	100.2	168.8	96.3
GUF1	82.5	115.9	172	97.6
CARS2	97.3	105.8	180	102
DUOXA2	67.1	77.7	169.8	96.3
COX6B1	111.2	106.4	161.2	91.3
CHD7	84.6	83.1	176.8	99.4
NIPSNAP1	88.8	108.2	168.5	94.6
BSPRY	84.9	95.7	170.1	95.1
AMACR	116.9	95.7	177.3	99.1
MRPL17	82.4	107.7	178.3	99.7
COQ9	104.6	102.1	165.4	92.4
LRPPRC	88.9	100.9	175.2	97.7
MACROD1	95.8	111.2	182.2	101.4
MRPL49	83.1	105.9	178.2	98.9
DCUN1D5	96.4	105.9	167.6	92.4
MRPL30	90	89.6	170	93.5
TMLHE	98.7	96.8	178.3	98.1
PYCR1	71.4	114.7	177.5	96.9
TRMT10C	75.7	104.2	172.1	93.5
CYP3A5	77.3	96.9	171.1	92.8
ATP5H	116	91.3	167.1	90.4
HSD17B10	88.6	118.4	174.3	94.1
TFB1M	93.3	118.2	168.2	90.7
COQ7	105.1	84	167.9	89.8
DMBT1	75.2	83	196.3	104.4
DNAJB14	91.3	78.6	209.8	111.4
AK4	84.6	109.2	175.6	93.2
NDUFA6	118.6	99.8	169.9	89.9
MRPL11	86	113.2	173.8	91.6
SUPV3L1	94.5	109.6	171.5	89.9
MRPL46	95	111.9	178.6	93.5
MRPL10	90.2	102.2	193.6	100.8
ACOT2	100.4	116.7	170	88.4
ATP5A1	84.1	74.2	124.3	64.5
DBT	98.2	104.4	175.1	90.8
TUFM	86.7	103	175.8	90.2
COX7C	110.5	89.4	167.9	86.1
HDHD3	91.4	111.3	172.6	88.3
TIMM13	81.5	121.2	182.8	93.5
MRPL43	83.3	106.9	188.4	96.4
TARS2	91.7	94.3	178.7	91.2
PDHA1	93.1	104.7	185	94.1
MRPL2	89	99.7	177.5	90.2
L1TD1	65.7	94.5	150.7	76.2
GCDH	92.4	123.3	174.9	88.4
MRPL12	87.1	118	177.1	89.3
TSFM	72.1	126.1	179.9	90.3
PCCA	111.2	110.3	175.1	87.7
IARS2	86.4	106.2	179.8	89.5
PPIF	80.2	121.7	176.5	87.7
LARS2	86.1	112.8	184.1	91.2
NUBPL	84.6	100.8	186.6	91.6
PDHB	94.7	103.1	185.9	90.8
C20orf72	76.8	117.3	176.5	86
GLUD1	104.7	120.6	176.3	84.4
ACSF2	98.6	120.8	176.1	83.7
OLFM4	49.8	60.4	255.7	121.3
MCCC1	95.6	114.3	177.6	84.2
LIAS	90	128.1	181.5	85.5
MMAA	85.5	123	180.5	85
BCKDHA	89.6	118.9	180	84.5
ATP5J2	111.3	93.1	177.8	82.8
PIGR	100.4	123.7	176.8	82.3
MRPS17	82.9	101.4	195	90.6
QRSL1	87.1	117.4	179.9	83
ACSF3	85.8	114.7	179.9	82.5
PNPT1	80.2	120.7	189.4	86.7
LYRM4	70.7	120.9	183.1	83.4
MRPL48	85.4	109.7	186.9	85
ZADH2	91.8	119.7	180.8	81.9
MRPL14	77.2	115.1	189.3	85.2
PCCB	38.5	40.6	67.6	30.4
BDH1	99.7	85.1	186.5	83.7
CLYBL	95.9	113.7	192.8	86.1
BPHL	82.2	99.1	185.9	82
TPRG1L	88.1	95.2	205.9	90.3
LYRM7	82.1	123.4	187.3	82.1
MCCC2	85.3	111.9	190.4	83.2
MRPL1	78.2	117.7	191.3	82.8
CDC34	68.6	97.2	190.8	82.4
OXSM	85.6	119.9	193.1	83.1
LCN2	49	119.2	209.6	90
UQCR10	93.7	94	190.1	81.4
AGMAT	83.2	104.6	204.7	87.6
GBAS	88.3	101.9	195.7	83.6
HIBADH	87.9	118.1	195.5	83.5
LONP1	82.3	109.3	195	83.3
MECR	86.2	114.6	199.2	84.3
NUDT6	91.9	117.7	194.5	81.9
ACADSB	90.2	131.8	189.3	79.6
DLD	72.4	99.6	161.1	67.4
GRPEL1	52.5	89.4	144.5	60
TRAP1	72.7	112.6	192	78.7
ACAA2	80.9	120.9	188.7	76.5
WARS2	72.7	129.7	189	76.5
C14orf159	93.6	111.6	192.5	77.8
ETFB	85	132.7	193.1	76.5
CS	76.3	132.8	192.4	76.2
PITRM1	72.5	113.2	207.8	82.2
C1QBP	75	111.9	210.1	82.8
CHDH	52.1	65.4	125.5	49.5
BCKDHB	85.2	105.2	197.5	77.5
ALDH5A1	88.8	117.1	201.8	79
CPS1	73.7	80.5	262.7	102.5
FDXR	79.6	116.3	205.4	78.9
DARS2	85.8	117.2	195.5	74.7
HSDL2	81.6	127.7	193.8	74.1
ABHD11	73.7	120	208.7	79.4
ABHD10	83.4	128.7	195.2	74.1
HSPD1	74.1	118.3	205.3	77.8
SPRYD4	78.8	132.8	192.4	72.6
ECH1	91.5	131.6	193.6	72.6
NARS2	85.7	116.3	207.7	77
ABAT	67.7	103.9	198.1	73.3
AUH	79.1	130	202.8	74.9
RNMTL1	74.5	121.4	199.6	73.2
GSTK1	75.6	117.9	209.3	76.1
SUCLA2	77.2	118.6	204.7	74
DECR1	84.5	125.5	207.3	73.8
ACADM	80.1	137.7	202.7	71.6
C21orf33	82	137	199.5	69.3
HIBCH	77.2	131.5	198.3	67.6
ALDH1B1	66.7	103.4	240.3	78
ECHS1	74.2	130.4	213.1	68.6
PPA2	77.1	124.5	206.6	66.5
CKMT2	65.1	122.8	232.9	73.2
ACSM3	80.6	120	200	62.7
ATPIF1	76.7	143.9	205.7	64
ME3	74	112.1	225.5	69.1
ALDH2	71.5	132.4	219.2	66
ALDH6A1	81.6	124.1	218.5	64.1
ACOT13	79.5	121.3	228.6	66.5
HADH	72.5	140.4	211.7	59.4
ACO2	76.7	135.3	213.3	58.4
HSPE1	60.3	133.8	231.2	61.6
MDH2	64.1	131.8	237.5	60.9
DEFA6	22.2	130	187.5	42.1
HMGCS2	75.8	129.7	270.4	40.2

## Sheet: C2-highly expressed proteins
Cluster2	129	128	127	130
TIMM23	92.1	93	151.1	131.6
RRP1	90.3	92.2	141.3	132.2
ATAD3A	90	93	148.3	133.6
PLOD3	87.8	95.9	144.4	138.9
CBX3	79.2	97.5	140.6	145.2
DNAJB12	94.4	90.4	136	135.3
UBIAD1	88.9	84.1	152.4	128.6
TGFBI	50.4	51.5	82.6	79
GALNT4	86.4	81.5	136.6	126.3
PDZK1IP1	81.7	91.6	139	142.3
GNL3	80.4	89.7	139.7	142.8
FABP6	76.4	84.5	142.7	137.9
PES1	84.2	93.2	132.6	153.4
NDUFAF2	90.2	82.2	142.7	135.3
CERS6	89.4	77.9	133.5	128.6
RPF2	75	89.6	143.9	150.2
MLEC	89.8	79.4	140.7	134.7
RSL1D1	85.9	85.2	130.2	144.4
MNF1	84.7	83.9	142.5	142.4
PAM16	93	78.8	143.5	134.2
DNTTIP2	81.8	87.3	127.8	149.5
TMEM97	85.2	87.7	135.3	150.3
TOMM40	54.7	48.2	78.9	84.6
HM13	83.4	88.1	129	155.4
ATAD3B	84	81.3	148.4	144.2
VDAC1	80	70.2	151.7	125.5
LPCAT1	87.5	85.2	132.7	153.7
RRS1	67.4	78.8	147.6	146.7
OAS2	102	83.4	153.4	155.5
DHCR7	82.1	82.4	138.2	156
SLC5A1	81.1	79	132.9	165
LTBP1	84.7	83.5	143.2	179.1
COL12A1	68.4	70.4	134	172.7
